# Supplementary material for: The intestinal microbiome is a co-determinant of the postprandial plasma glucose response
Source: PLoS One. 2020 Sep 18;15(9):e0238648. doi: 10.1371/journal.pone.0238648 (PMC7500969; doi:10.1371/journal.pone.0238648)
Supplement: S2 Table — Shown are the feature’s distributions in the study population as mean (SD) or median (IQR) when not normally distributed. Prevalence is presented as number of count and percentage. The direction of the hypothesized association with postprandial plasma glucose response is indicated by +/- with relevant references for each feature. (XLSX) [file pone.0238648.s014.xlsx]

## Sheet: S2 table
S2 table
	Distribution	n (%)	Hypothesized association with postprandial glucose response	Reference number
Gene richness (no of genes detected)	108677 (13688)	106 (100.0)	-	1
Fiber intake (g per day)	22 [18, 29]	98 (92.5)	-	2
Energy intake (kJ per day)	9881 (2425)	98 (92.5)	unknown	18
Gender, n male (%)	42 (39.6)	106 (100.0)	- (women have higher PPGR)	3
Hunger (mm)	61 (19)	103 (97.2)	unknown	18
Smoker (y/n), n (%)	7 (7)	106 (100.0)	+	4
Fat free mass (%)	68 (8)	102 (96.2)	+	5
Richness (no of MGS detected per cell count adjusted sample)		106 (100.0)	-	1
Shannon diversity	4.1 (0.4)	106 (100.0)	-	1
Transit time (day)	0.88 [0.38, 1.33]	101 (95.3)	+	6
hsCRP (mg/L)	1.36 [0.67, 2.89]	84 (79.2)	+	7
Systolic blood pressure (mmHg) (mean of two)	127 (13)	106 (100.0)	+	8
Sagittal abdominal diameter (cm) (mean of two)	22.8 (3.0)	105 (99.1)	+	9
BMI (kg/m2)	28.6 (3.3)	106 (100.0)	+	9
Age (years)	48.8 (11.6)	106 (100.0)	+	20
	Cell count adjusted abundance	Prevalence, n (%)
Bifidobacteria	38930078 [11266417, 96859909]	103 (97.2)	-	10, 11, 12
Roseburia	179289553 [74876855, 407685160]	106 (100.0)	-	13, 14
Faecalibacteria	162321437 [81985977, 278476807]	106 (100.0)	-	13, 14, 15
Akkermansia	3364054 [95209, 42569040]	88 (83.0)	-	15, 16, 17, 18
Alistipes	90808378 [33005918, 173323007]	105 (99.1)	-	19
Proteobacteria	68846975 [26870200, 124417262]	106 (100.0)	+	19
Enterobacteriaceae	1142509 [169261, 5331711]	88 (83.0)	+	19
Prevotellacaea	2221547 [349101, 179659860]	99 (93.4)	-	19
Clostridiales	3571281982 [2442890179, 5053212602]	106 (100.0)	-	19
Bacteroidiales	1037336865 [497478845, 1674085034]	106 (100.0)	-	19
Bacteroidia	1037336865 [497478845, 1674085034]	106 (100.0)	-	19
	Cell count adjusted unit
M00225	0 [0, 2964]	32 (30.2)	+	19
M00226	-	<10	+	19
M00229	0 [0, 2371]	37 (35.2)	+	19
M00233	22523 [13040, 50824]	98 (92.5)	-	19
M00317	2371 [0, 7557]	57 (53.8)	+	19
M00324	0 [0, 10874]	37 (35.2)	+	19
M00331	59074 [0, 93104]	77 (72.6)	+	19
M00332	9352 [0, 19427]	74 (69.8)	+	19
M00529	1 [0, 1]	79 (74.5)	+	19
M00530	1 [1, 1]	106 (100)	+	19
Summary statistics of study population. Data is presented as mean (sd) or median [IQR] in case of non-normal distribution
Reference number	Reference
1	Le Chatelier E, Nielsen T, Qin J, Prifti E, Hildebrand F, Falony G, et al. Richness of human gut microbiome correlates with metabolic markers. Nature. 2013;500(7464):541–6.
2	Office of Nutrition and Food Labeling. Review of the Scientific Evidence on the Physiological Effects of Certain Non-Digestible Carbohydrates. 2018;(June).
3	Basu R, Man CD, Campioni M, Basu A, Klee G, Toffolo G, et al. Effects of age and sex on postprandial glucose metabolism differences in glucose turnover, insulin secretion, insulin action, and hepatic insulin extraction. Diabetes. 2006;55(7):2001–14.
4	Morimoto A, Tatsumi Y, Miyamatsu N, Sonoda N, Deura K. Association between smoking and post-load plasma glucose levels using a 75-g oral glucose tolerance test: The Saku Study. Diabetes Res Clin Pract [Internet]. 2014;106(2):e38–40. Available from: http://dx.doi.org/10.1016/j.diabres.2014.08.013
5	Kelley D, Mitrakou A, Marsh H, Schwenk F, Benn J, Sonnenberg G, et al. Skeletal muscle glycolysis, oxidation, and storage of an oral glucose load. J Clin Invest. 1988 May;81(5):1563–71.
6	Phillips LK, Deane AM, Jones KL, Rayner CK, Horowitz M. Gastric emptying and glycaemia in health and diabetes mellitus. Nat Rev Endocrinol. 2015 Feb;11(2):112–28.
7	Guerrero-Romero F, Simental-Mendia LE, Rodriguez-Moran M. Association of C-reactive protein levels with fasting and postload glucose levels according to glucose tolerance status. Arch Med Res. 2014 Jan;45(1):70–5.
8	Cheung BMY, Li C (2012) Diabetes and hypertension: is there a common metabolic pathway? Curr Atheroscler Rep 14:160–166.
9	Firouzi SA, Tucker LA, LeCheminant JD, Bailey BW. Sagittal abdominal diameter, waist circumference, and BMI as predictors of multiple measures of glucose metabolism: An NHANES investigation of US adults. J Diabetes Res. 2018;2018.
10	Cani PD, Neyrinck AM, Fava F, Knauf C, Burcelin RG, Tuohy KM, et al. Selective increases of bifidobacteria in gut microflora improve high-fat-diet-induced diabetes in mice through a mechanism associated with endotoxaemia. Diabetologia. 2007 Nov;50(11):2374–83.
11	Kalliomaki M, Collado MC, Salminen S, Isolauri E. Early differences in fecal microbiota composition in children may predict overweight. Am J Clin Nutr. 2008 Mar;87(3):534–8.
12	Wu X, Ma C, Han L, Nawaz M, Gao F, Zhang X, et al. Molecular characterisation of the faecal microbiota in patients with type II diabetes. Curr Microbiol. 2010 Jul;61(1):69–78.
13	Karlsson FH, Tremaroli V, Nookaew I, Bergström G, Behre CJ, Fagerberg B, et al. Gut metagenome in European women with normal, impaired and diabetic glucose control. Nature. 2013;498(7452):99–103.
14	Wang J, Qin J, Li Y, Cai Z, Li S, Zhu J, et al. A metagenome-wide association study of gut microbiota in type 2 diabetes. Nature [Internet]. 2012;490(7418):55–60. Available from: http://dx.doi.org/10.1038/nature11450
15	Zhang X, Shen D, Fang Z, Jie Z, Qiu X, Zhang C, et al. Human gut microbiota changes reveal the progression of glucose intolerance. PLoS One. 2013;8(8):e71108
16	Plovier H, Everard A, Druart C, Depommier C, Van Hul M, Geurts L, et al. A purified membrane protein from Akkermansia muciniphila or the pasteurized bacterium improves metabolism in obese and diabetic mice. Nat Med. 2017 Jan;23(1):107–13.
17	Allin KH, Tremaroli V, Caesar R, Jensen BAH, Damgaard MTF, Bahl MI, et al. Aberrant intestinal microbiota in individuals with prediabetes. Diabetologia. 2018;61(4):810–20.
18	Everard A, Belzer C, Geurts L, Ouwerkerk JP, Druart C, Bindels LB, et al. Cross-talk between Akkermansia muciniphila and intestinal epithelium controls diet-induced obesity. Proc Natl Acad Sci U S A. 2013 May;110(22):9066–71.
19	Zeevi D, Korem T, Zmora N, Israeli D, Rothschild D, Weinberger A, et al. Personalized Nutrition by Prediction of Glycemic Responses. Cell. 2015;163(5):1079–94.
20	Davidson MB (1979) The effect of aging on carbohydrate metabolism: a review of the English literature and a practical approach to the diagnosis of diabetes mellitus in the elderly. Metabolism 28:688–705
