# Supplementary material for: The intestinal microbiome is a co-determinant of the postprandial plasma glucose response
Source: PLoS One. 2020 Sep 18;15(9):e0238648. doi: 10.1371/journal.pone.0238648 (PMC7500969; doi:10.1371/journal.pone.0238648)
Supplement: S3 Table — Final results of feature selection from 200 Boruta runs each performing a top-down search for relevant features based on hypothesized relevance by comparing original features’ importance with importance achievable at random using random forests predicting postprandial plasma glucose response. (XLSX) [file pone.0238648.s015.xlsx]

## Sheet: S3 table
S3 table
Feature	Frequency		Quantile
Age (years)	200		50 %	94
Richness (no of MGS detected per cell count adjusted sample)	200		75 %	200
Systolic blood pressure (mmHg)	200		90 %	200
BMI (kg/m2)	175		98 %	200
Bifidobacteria (Cell count adjusted abundance)	94
M00233, Glutamate transport system (Cell count adjusted abundance)	82
Transit time (day)	47
Sagittal abdominal diameter (cm)	22
M00331, Type II general secretion system (Cell count adjusted abundance)	20
