# Supplementary material for: The intestinal microbiome is a co-determinant of the postprandial plasma glucose response
Source: PLoS One. 2020 Sep 18;15(9):e0238648. doi: 10.1371/journal.pone.0238648 (PMC7500969; doi:10.1371/journal.pone.0238648)
Supplement: S4 Table — Hyperparameter names correspond to parameter names from the H2O package in R. Training and test evaluations as the mean squared error, root mean squared error, mean absolute error, root mean squared logarithmic error, mean of the residuals, correlation between predicted and measured postprandial plasma glucose concentrations including confidence intervals and P values, respectively, are presented. (XLSX) [file pone.0238648.s016.xlsx]

## Sheet: S4 table
S4 table
model_id	nfolds	ntrees	max_depth	nbins	seed	mtries	sample_rate	MSEtraining	MSE	RMSE	MAE	RMSLE	Mean_residual_deviance	Cor_trainestimate	Cor_trainpvalue	Cor_trainconf1	Cor_trainconf2	Corestimate	Corpvalue	Corconf1	Corconf2
rf_gridppgr3hhyp_model_573	5	100	10	5	300	2	0.75	150.178	24441.8	156.339	122.837	0.13466	24441.8	0.988371	1.82379e-61	0.981606	0.992658	0.415606	0.0200612	0.0718463	0.671114
Variableimportances.variable	Variableimportances.relative_importance	Variableimportances.scaled_importance	Variableimportances.percentage
Age (years)	36159372	1	0.211733
Richness (no of MGS detected per cell count adjusted sample)	25435432	0.703426	0.148939
Systolic blood pressure (mmHg) (mean of two)	24777286	0.685224	0.145085
BMI (kg/m2)	19379656	0.535951	0.113479
Transit time (day)	19147952	0.529543	0.112122
Sagittal abdominal diameter (cm)	16303951	0.450891	0.0954687
M00233, Glutamate transport system (Cell count adjusted abundance)	15331856	0.424008	0.0897766
Bifidobacteria (Cell count adjusted abundance)	14242427	0.393879	0.0833974
