# Supplementary material for: The intestinal microbiome is a co-determinant of the postprandial plasma glucose response
Source: PLoS One. 2020 Sep 18;15(9):e0238648. doi: 10.1371/journal.pone.0238648 (PMC7500969; doi:10.1371/journal.pone.0238648)
Supplement: S5 Table — Final results of feature selection from 200 Boruta runs each performing a top-down search for all features by comparing original features’ importance with importance achievable at random using random forests predicting postprandial glucose response. (XLSX) [file pone.0238648.s017.xlsx]

## Sheet: S5 table
S5 table
Feature	Frequency		Quantile
Triglycerides (mmol/L)	200		50 %	5
MGS.hg0341 (Cell count adjusted abundance)	199		75 %	18
Age (years)	183		90 %	46.2
Total cholesterol (mmol/L)	166		98 %	190.68
MGS.hg0193 (Cell count adjusted abundance)	158
MGS.hg0115 (Cell count adjusted abundance)	115
FFA (mmol/L)	56
M00695 (Cell count adjusted abundance)	51
LDL (mmol/L)	43
MGS.hg0092 (Cell count adjusted abundance)	43
M00267 (Cell count adjusted abundance)	42
MGS.hg0633 (Cell count adjusted abundance)	34
M00112 (Cell count adjusted abundance)	29
MGS.hg0018 (Cell count adjusted abundance)	28
IL6 (pg/mL)	25
MGS.hg0028 (Cell count adjusted abundance)	22
M00217 (Cell count adjusted abundance)	20
M00336 (Cell count adjusted abundance)	20
M00207 (Cell count adjusted abundance)	19
MGS.hg0104 (Cell count adjusted abundance)	18
M00141 (Cell count adjusted abundance)	17
M00338 (Cell count adjusted abundance)	14
MGS.hg0025 (Cell count adjusted abundance)	14
MGS.hg0317 (Cell count adjusted abundance)	14
M00144 (Cell count adjusted abundance)	11
MGS.hg0436 (Cell count adjusted abundance)	9
Richness (no of MGS detected per cell count adjusted sample)	9
Systolic blood pressure (mmHg)	9
MGS.hg0083 (Cell count adjusted abundance)	7
MGS.hg0164 (Cell count adjusted abundance)	7
MGS.hg0972 (Cell count adjusted abundance)	7
Fat mass (kg)	6
HGB (mmol/L)	6
M00232 (Cell count adjusted abundance)	6
M00447 (Cell count adjusted abundance)	6
MF0072 (Cell count adjusted abundance)	6
MGS.hg0003 (Cell count adjusted abundance)	6
Transit time (day)	5
M00214 (Cell count adjusted abundance)	5
M00490 (Cell count adjusted abundance)	5
M00580 (Cell count adjusted abundance)	5
MGS.hg0058 (Cell count adjusted abundance)	5
BMI (kg/m2)	4
M00493 (Cell count adjusted abundance)	4
MGS.hg0087 (Cell count adjusted abundance)	4
MGS.hg0459 (Cell count adjusted abundance)	4
MGS.hg0930 (Cell count adjusted abundance)	4
Added sugar (g/d)	3
M00334 (Cell count adjusted abundance)	3
M00590 (Cell count adjusted abundance)	3
M00728 (Cell count adjusted abundance)	3
MGS.hg0618 (Cell count adjusted abundance)	3
M00247 (Cell count adjusted abundance)	2
M00585 (Cell count adjusted abundance)	2
M00718 (Cell count adjusted abundance)	2
MGS.hg0404 (Cell count adjusted abundance)	2
M00153 (Cell count adjusted abundance)	1
M00172 (Cell count adjusted abundance)	1
M00318 (Cell count adjusted abundance)	1
M00445 (Cell count adjusted abundance)	1
M00455 (Cell count adjusted abundance)	1
M00601 (Cell count adjusted abundance)	1
M00722 (Cell count adjusted abundance)	1
MF0025 (Cell count adjusted abundance)	1
MF0037 (Cell count adjusted abundance)	1
MF0043 (Cell count adjusted abundance)	1
MF0077 (Cell count adjusted abundance)	1
MF0096 (Cell count adjusted abundance)	1
MGS.hg0081 (Cell count adjusted abundance)	1
MGS.hg0155 (Cell count adjusted abundance)	1
MGS.hg0233 (Cell count adjusted abundance)	1
MGS.hg0264 (Cell count adjusted abundance)	1
MGS.hg0305 (Cell count adjusted abundance)	1
MGS.hg0312 (Cell count adjusted abundance)	1
MGS.hg0348 (Cell count adjusted abundance)	1
MGS.hg0431 (Cell count adjusted abundance)	1
MGS.hg1062 (Cell count adjusted abundance)	1
