# Supplementary material for: The intestinal microbiome is a co-determinant of the postprandial plasma glucose response
Source: PLoS One. 2020 Sep 18;15(9):e0238648. doi: 10.1371/journal.pone.0238648 (PMC7500969; doi:10.1371/journal.pone.0238648)
Supplement: S6 Table — Hyperparameter names correspond to parameter names from the H2O package in R. Training and test evaluations as the mean squared error, root mean squared error, mean absolute error, root mean squared logarithmic error, mean of the residuals, correlation between predicted and measured postprandial plasma glucose concentrations including confidence intervals and P values, respectively, are presented. (XLSX) [file pone.0238648.s018.xlsx]

## Sheet: S6 table
S6 table
model_id	nfolds	ntrees	max_depth	min_rows	nbins	seed	mtries	sample_rate	MSEtraining	MSE	RMSE	MAE	RMSLE	Mean_residual_deviance	Cor_trainestimate	Cor_trainpvalue	Cor_trainconf1	Cor_trainconf2	Corestimate	Corpvalue	Corconf1	Corconf2
rf_gridppgr3hexpl_model_314	5	300	15	3	15	300	2	0.75	127.376	18857.8	137.324	105.134	0.119249	18857.8	0.90829	2.40436e-29	0.858256	0.941222	0.658734	5.59948e-05	0.397078	0.821356
Variableimportances.variable	Variableimportances.relative_importance	Variableimportances.scaled_importance	Variableimportances.percentage
Triglycerides (mmol/L)	73376192	1	0.199525
MGS.hg0341	71135968	0.969469	0.193433
Age (years)	71072400	0.968603	0.19326
Total cholesterol (mmol/L)	52167292	0.710957	0.141853
FFA (mmol/L)	38663844	0.526926	0.105135
M00695 (Cell count adjusted abundance)	33692276	0.459172	0.0916161
MGS.hg0115 (Cell count adjusted abundance)	22579728	0.307726	0.0613988
MGS.hg0193 (Cell count adjusted abundance)	5.06726e+06	0.0690587	0.0137789
