# Supplementary material for: The intestinal microbiome is a co-determinant of the postprandial plasma glucose response
Source: PLoS One. 2020 Sep 18;15(9):e0238648. doi: 10.1371/journal.pone.0238648 (PMC7500969; doi:10.1371/journal.pone.0238648)
Supplement: S7 Table — Hyperparameter names correspond to parameter names from the H2O package in R. Training and test evaluations as the mean squared error, root mean squared error, mean absolute error, root mean squared logarithmic error, mean of the residuals, correlation between predicted and measured postprandial plasma glucose concentrations including confidence intervals and P values, respectively, are presented. Feature importances including the corresponding confidence intervals are based on the training set, and the p values, associated with the feature importances, are calculated from a paired t-test of the absolute values of the delta values between the original and the permutation-based cross-validation predictions. (XLSX) [file pone.0238648.s019.xlsx]

## Sheet: S7 table
S7 table
model_id	nfolds	ntrees	max_depth	min_rows	nbins	seed	mtries	sample_rate	MSEtraining	MSE	RMSE	MAE	RMSLE	Mean_residual_deviance	Cor_trainestimate	Cor_trainpvalue	Cor_trainconf1	Cor_trainconf2	Corestimate	Corpvalue	Corconf1	Corconf2
rf_gridppgr3hexplcomb_model_521	5	400	10	3	15	300	2	0.632	120.998	18442.4	135.803	104.981	0.117472	18442.4	0.897794	1.03817e-27	0.842505	0.934365	0.691312	1.66111e-05	0.446296	0.839908
Variableimportances.variable	Variableimportances.relative_importance	Variableimportances.relative_importance_conf2over700models	Variableimportances.relative_importance_meanover700models	Variableimportances.relative_importance_conf1over700models	Variableimportances.scaled_importance	Variableimportances.scaled_importance_conf2over700models	Variableimportances.scaled_importance_meanover700models	Variableimportances.scaled_importance_conf1over700models	Variableimportances.percentage	Variableimportances.percentage_conf2over700models	Variableimportances.percentage_meanover700models	Variableimportances.percentage_conf1over700models	Pvalue	mean of the difference	conf1	conf2
Triglycerides (mmol/L)	83050712	8.44913e+07	8.4177e+07	8.38626e+07	1	0.981113	0.978391	0.97567	0.185924	0.190301	0.189598	0.188895	0.8666	0.676612	-7.31963	8.67285
MGS.hg0341	82814416	8.10951e+07	8.07906e+07	8.0486e+07	0.997155	0.944262	0.94007	0.935879	0.185395	0.182639	0.181965	0.181292	0.5843	-2.13178	-9.8606	5.59705
Age (years)	80844192	8.0747e+07	8.0471e+07	8.0195e+07	0.973432	0.940007	0.936231	0.932455	0.180984	0.181851	0.181245	0.180639	0.419	-3.79493	-13.0983	5.50848
Total cholesterol (mmol/L)	52418972	5.70368e+07	5.68019e+07	5.65671e+07	0.631168	0.665035	0.661373	0.65771	0.117349	0.128466	0.127939	0.127413	0.9324	0.272606	-6.10893	6.65414
Systolic blood pressure (mmHg) (mean of two)	41104536	3.74259e+07	3.72496e+07	3.70733e+07	0.494933	0.436225	0.433672	0.431118	0.0920197	0.084307	0.0839054	0.0835037	0.2071	4.20517	-2.37881	10.7891
Richness (no of MGS detected per cell count adjusted sample)	39645160	3.91634e+07	3.89868e+07	3.88101e+07	0.477361	0.456487	0.45389	0.451293	0.0887526	0.0882197	0.0878177	0.0874157	0.1939	4.70755	-2.44745	11.8626
Bifidobacteria (Cell count adjusted abundance)	33436114	3.30694e+07	3.29225e+07	3.27756e+07	0.402599	0.38515	0.383132	0.381115	0.0748526	0.0744791	0.074152	0.073825	0.8871	0.264601	-3.35307	3.96449
BMI (kg/m2)	33378688	3.27139e+07	3.25791e+07	3.24443e+07	0.401907	0.381081	0.379163	0.377245	0.074724	0.0736753	0.0733773	0.0730794	0.8929	0.405995	-5.58049	6.39248
