# Supplementary material for: The intestinal microbiome is a co-determinant of the postprandial plasma glucose response
Source: PLoS One. 2020 Sep 18;15(9):e0238648. doi: 10.1371/journal.pone.0238648 (PMC7500969; doi:10.1371/journal.pone.0238648)
Supplement: S8 Table — The feature’s importance is calculated by removing the feature of interest from the combined model, retrain, evaluate the model by correlating measured and predicted postprandial glucose responses and subsequently subtract the correlation R from the one obtained from the combined model including all of the features. Hyperparameter names in the models correspond to parameter names from the h2o package in R. Training and test evaluations as the mean squared error, root mean squared error, mean absolute error, root mean squared logarithmic error, mean of the residuals, correlation between predicted and measured postprandial plasma glucose concentrations including confidence intervals and P values, respectively, are presented. (XLSX) [file pone.0238648.s020.xlsx]

## Sheet: S8 table
S8 table																								Combined model	Triglyceride	Age	Toral cholesterol (mmol/L)	MGS.hg0341	Bifidobacteria	BMI	Systolic blood pressure	Richness
Total cholesterol (mmol/L)																							Delta Pearson correlation R	0	0.11303	0.0421647	0.0312994	0.0232397	0.0108021	0.00342896	-0.0136948	-0.0159902
model_id	nfolds	ntrees	max_depth	min_rows	nbins	seed	mtries	sample_rate	MSEtraining	MSE	RMSE	MAE	RMSLE	Mean_residual_deviance	Cor_trainestimate	Cor_trainpvalue	Cor_trainconf1	Cor_trainconf2	Corestimate	Corpvalue	Corconf1	Corconf2	Pearson correlation R	0.691312	0.578282	0.649147	0.660012	0.668072	0.680509	0.687883	0.705006	0.707302
rf_gridppgr3hexplcombnoTC_model_42	5	300	20	3	10	300	2	0.75	123.972	18994.7	137.821	108.299	0.119222	18994.7	0.915671	1.28468e-30	0.869387	0.946027	0.660012	5.35341e-05	0.398981	0.822091
Variableimportances.variable	Variableimportances.relative_importance	Variableimportances.scaled_importance	Variableimportances.percentage
Triglycerides (mmol/L)	86234400	1	0.229559
Age (years)	77596256	0.899829	0.206564
MGS.hg0341	68001080	0.788561	0.181022
Richness (no of MGS detected per cell count adjusted sample)	40009600	0.463963	0.106507
Systolic blood pressure (mmHg) (mean of two)	37274412	0.432245	0.099226
BMI (kg/m2)	33587188	0.389487	0.0894105
Bifidobacteria (Cell count adjusted abundance)	32948718	0.382083	0.0877108
MGS.hg0341
model_id	nfolds	ntrees	max_depth	min_rows	nbins	seed	mtries	sample_rate	MSEtraining	MSE	RMSE	MAE	RMSLE	Mean_residual_deviance	Cor_trainestimate	Cor_trainpvalue	Cor_trainconf1	Cor_trainconf2	Corestimate	Corpvalue	Corconf1	Corconf2
rf_gridppgr3hexplcombno341_model_370	5	400	15	3	15	300	2	0.632	125.151	18893.3	137.453	104.272	0.118951	18893.3	0.893248	4.67848e-27	0.835714	0.931387	0.668072	4.01268e-05	0.411033	0.826709
Variableimportances.variable	Variableimportances.relative_importance	Variableimportances.scaled_importance	Variableimportances.percentage
Triglycerides (mmol/L)	106966976	1	0.242157
Age (years)	101956640	0.95316	0.230815
Total cholesterol (mmol/L)	60433488	0.564973	0.136812
Richness (no of MGS detected per cell count adjusted sample)	52224020	0.488226	0.118227
Systolic blood pressure (mmHg) (mean of two)	45097948	0.421606	0.102095
Bifidobacteria (Cell count adjusted abundance)	40735600	0.380824	0.0922193
BMI (kg/m2)	34310644	0.320759	0.0776742
BMI (kg/m2)
model_id	nfolds	ntrees	max_depth	min_rows	seed	mtries	sample_rate	MSEtraining	MSE	RMSE	MAE	RMSLE	Mean_residual_deviance	Cor_trainestimate	Cor_trainpvalue	Cor_trainconf1	Cor_trainconf2	Corestimate	Corpvalue	Corconf1	Corconf2
rf_gridppgr3hexplcombnobmi_model_358	5	300	15	3	300	2	0.632	121.228	19068.6	138.089	104.718	0.119951	19068.6	0.885671	4.97934e-26	0.824431	0.926412	0.687883	1.90148e-05	0.441045	0.837972
Variableimportances.variable	Variableimportances.relative_importance	Variableimportances.scaled_importance	Variableimportances.percentage
MGS.hg0341	70421936	1	0.211503
Age (years)	67885848	0.963987	0.203886
Triglycerides (mmol/L)	67227296	0.954636	0.201908
Total cholesterol (mmol/L)	43345720	0.615514	0.130183
Richness (no of MGS detected per cell count adjusted sample)	31782218	0.451311	0.0954536
Bifidobacteria (Cell count adjusted abundance)	26323420	0.373796	0.0790589
Systolic blood pressure (mmHg) (mean of two)	25973266	0.368824	0.0780072
Age (years)
model_id	nfolds	ntrees	max_depth	nbins	seed	mtries	sample_rate	MSEtraining	MSE	RMSE	MAE	RMSLE	Mean_residual_deviance	Cor_trainestimate	Cor_trainpvalue	Cor_trainconf1	Cor_trainconf2	Corestimate	Corpvalue	Corconf1	Corconf2
rf_gridppgr3hexplcombnoage_model_60	5	300	15	10	300	2	0.632	124.035	21186.8	145.557	111.523	0.126526	21186.8	0.977277	6.25326e-51	0.964173	0.985623	0.649147	7.79239e-05	0.382875	0.815831
Variableimportances.variable	Variableimportances.relative_importance	Variableimportances.scaled_importance	Variableimportances.percentage
Triglycerides (mmol/L)	87904720	1	0.193467
MGS.hg0341	83000712	0.944212	0.182674
Total cholesterol (mmol/L)	70906184	0.806625	0.156055
Richness (no of MGS detected per cell count adjusted sample)	65434520	0.74438	0.144013
Systolic blood pressure (mmHg) (mean of two)	58599564	0.666626	0.12897
BMI (kg/m2)	44995560	0.511867	0.0990294
Bifidobacteria (Cell count adjusted abundance)	43524464	0.495132	0.0957917
Bifidobacteria (Cell count adjusted abundance)
model_id	nfolds	ntrees	max_depth	min_rows	nbins	seed	mtries	sample_rate	MSEtraining	MSE	RMSE	MAE	RMSLE	Mean_residual_deviance	Cor_trainestimate	Cor_trainpvalue	Cor_trainconf1	Cor_trainconf2	Corestimate	Corpvalue	Corconf1	Corconf2
rf_gridppgr3hexplcombnobifi_model_494	5	100	10	3	5	300	2	0.75	124.12	19898.1	141.06	108.106	0.121795	19898.1	0.912951	3.89673e-30	0.86528	0.944258	0.680509	2.52742e-05	0.42981	0.833795
Variableimportances.variable	Variableimportances.relative_importance	Variableimportances.scaled_importance	Variableimportances.percentage
Age (years)	26284002	1	0.206433
Triglycerides (mmol/L)	25398014	0.966292	0.199475
MGS.hg0341	21549104	0.819856	0.169245
Total cholesterol (mmol/L)	16433445	0.625226	0.129067
Systolic blood pressure (mmHg) (mean of two)	14254127	0.542312	0.111951
Richness (no of MGS detected per cell count adjusted sample)	12029805	0.457685	0.0944814
BMI (kg/m2)	11376107	0.432815	0.0893473
Richness (no of MGS detected per cell count adjusted sample)
model_id	nfolds	ntrees	max_depth	min_rows	seed	mtries	sample_rate	MSEtraining	MSE	RMSE	MAE	RMSLE	Mean_residual_deviance	Cor_trainestimate	Cor_trainpvalue	Cor_trainconf1	Cor_trainconf2	Corestimate	Corpvalue	Corconf1	Corconf2
rf_gridppgr3hexplcombnorich_model_224	5	100	15	5	300	2	0.75	118.813	19336.1	139.054	109.3	0.120039	19336.1	0.846833	1.05169e-21	0.767356	0.900684	0.707302	8.62803e-06	0.471008	0.848889
Variableimportances.variable	Variableimportances.relative_importance	Variableimportances.scaled_importance	Variableimportances.percentage
MGS.hg0341	25896850	1	0.249275
Triglycerides (mmol/L)	21679932	0.837165	0.208684
Age (years)	19413128	0.749633	0.186865
Total cholesterol (mmol/L)	12808246	0.494587	0.123288
BMI (kg/m2)	9157556	0.353617	0.0881478
Systolic blood pressure (mmHg) (mean of two)	8.28858e+06	0.320061	0.0797833
bifidobacteria	6.64437e+06	0.25657	0.0639566
Systolic blood pressure (mmHg) (mean of two)
model_id	nfolds	ntrees	max_depth	min_rows	nbins	seed	mtries	sample_rate	MSEtraining	MSE	RMSE	MAE	RMSLE	Mean_residual_deviance	Cor_trainestimate	Cor_trainpvalue	Cor_trainconf1	Cor_trainconf2	Corestimate	Corpvalue	Corconf1	Corconf2
rf_gridppgr3hexplcombnosys_model_164	5	500	15	3	15	300	2	0.632	118.297	17953.6	133.991	103.071	0.116071	17953.6	0.895395	2.31798e-27	0.838918	0.932794	0.705006	9.50351e-06	0.467438	0.847605
Variableimportances.variable	Variableimportances.relative_importance	Variableimportances.scaled_importance	Variableimportances.percentage
Triglycerides (mmol/L)	116458352	1	0.20785
Age (years)	111621008	0.958463	0.199216
MGS.hg0341	110418520	0.948137	0.19707
Total cholesterol (mmol/L)	77222224	0.663089	0.137823
Richness (no of MGS detected per cell count adjusted sample)	50042008	0.429699	0.0893129
Bifidobacteria (Cell count adjusted abundance)	48399880	0.415598	0.0863821
BMI (kg/m2)	46138156	0.396177	0.0823454
Triglycerides (mmol/L)
model_id	nfolds	ntrees	max_depth	min_rows	nbins	seed	mtries	sample_rate	MSEtraining	MSE	RMSE	MAE	RMSLE	Mean_residual_deviance	Cor_trainestimate	Cor_trainpvalue	Cor_trainconf1	Cor_trainconf2	Corestimate	Corpvalue	Corconf1	Corconf2
rf_gridppgr3hexplcombnotrig_model_10	5	100	20	3	15	300	2	0.55	133.157	19404.6	139.3	109.482	0.120577	19404.6	0.869324	4.84648e-24	0.800255	0.915629	0.578282	0.000655811	0.281655	0.774019
Variableimportances.variable	Variableimportances.relative_importance	Variableimportances.scaled_importance	Variableimportances.percentage
MGS.hg0341	22642996	1	0.228669
Age (years)	22548668	0.995834	0.227716
Total cholesterol (mmol/L)	17787920	0.785582	0.179638
Richness (no of MGS detected per cell count adjusted sample)	10161944	0.44879	0.102624
Systolic blood pressure (mmHg) (mean of two)	8839817	0.3904	0.0892722
BMI (kg/m2)	8740219	0.386001	0.0882664
Bifidobacteria (Cell count adjusted abundance)	8299347	0.36653	0.0838141
