# Supplementary material for: The intestinal microbiome is a co-determinant of the postprandial plasma glucose response
Source: PLoS One. 2020 Sep 18;15(9):e0238648. doi: 10.1371/journal.pone.0238648 (PMC7500969; doi:10.1371/journal.pone.0238648)
Supplement: S9 Table — Final results of feature selection from 200 Boruta runs each performing a top-down search for relevant features by comparing original features’ importance with importance achievable at random using random forests predicting postprandial glucose response. (XLSX) [file pone.0238648.s021.xlsx]

## Sheet: S9 table
S9 table
Feature	Frequency		x
MGS.hg0287 (Cell count adjusted abundance)	75		50 %	2
MGS.hg0418 (Cell count adjusted abundance)	56		75 %	5.25
MGS.hg0385 (Cell count adjusted abundance)	55		90 %	17
M00452 (Cell count adjusted abundance)	36		98 %	55.5
MGS.hg0790 (Cell count adjusted abundance)	34
MGS.hg0371 (Cell count adjusted abundance)	24
MF0081 (Cell count adjusted abundance)	22
M00591 (Cell count adjusted abundance)	18
M00245 (Cell count adjusted abundance)	16
MGS.hg0064 (Cell count adjusted abundance)	12
MGS.hg0782 (Cell count adjusted abundance)	10
M00246 (Cell count adjusted abundance)	9
M00287 (Cell count adjusted abundance)	7
M00497 (Cell count adjusted abundance)	7
MGS.hg0082 (Cell count adjusted abundance)	7
MGS.hg0151 (Cell count adjusted abundance)	7
MF0040 (Cell count adjusted abundance)	6
MF0057 (Cell count adjusted abundance)	6
MGS.hg0207 (Cell count adjusted abundance)	6
MF0035 (Cell count adjusted abundance)	5
MGS.hg0470 (Cell count adjusted abundance)	5
HDL (mmol/L)	4
M00219 (Cell count adjusted abundance)	4
MGS.hg0124 (Cell count adjusted abundance)	4
MGS.hg0159 (Cell count adjusted abundance)	4
MGS.hg0362 (Cell count adjusted abundance)	4
M00314 (Cell count adjusted abundance)	3
MF0051 (Cell count adjusted abundance)	3
MGS.hg0203 (Cell count adjusted abundance)	3
MGS.hg0859 (Cell count adjusted abundance)	3
Fasting GLP2	2
M00079 (Cell count adjusted abundance)	2
M00436 (Cell count adjusted abundance)	2
M00596 (Cell count adjusted abundance)	2
M00701 (Cell count adjusted abundance)	2
MF0077 (Cell count adjusted abundance)	2
MF0079 (Cell count adjusted abundance)	2
MGS.hg0041 (Cell count adjusted abundance)	2
MGS.hg0206 (Cell count adjusted abundance)	2
MGS.hg0269 (Cell count adjusted abundance)	2
MGS.hg0273 (Cell count adjusted abundance)	2
MGS.hg0365 (Cell count adjusted abundance)	2
MGS.hg0381 (Cell count adjusted abundance)	2
MGS.hg0755 (Cell count adjusted abundance)	2
Age (years)	1
M00078 (Cell count adjusted abundance)	1
M00090 (Cell count adjusted abundance)	1
M00175 (Cell count adjusted abundance)	1
M00185 (Cell count adjusted abundance)	1
M00205 (Cell count adjusted abundance)	1
M00208 (Cell count adjusted abundance)	1
M00209 (Cell count adjusted abundance)	1
M00213 (Cell count adjusted abundance)	1
M00232 (Cell count adjusted abundance)	1
M00239 (Cell count adjusted abundance)	1
M00247 (Cell count adjusted abundance)	1
M00274 (Cell count adjusted abundance)	1
M00320 (Cell count adjusted abundance)	1
M00392 (Cell count adjusted abundance)	1
M00440 (Cell count adjusted abundance)	1
M00460 (Cell count adjusted abundance)	1
M00469 (Cell count adjusted abundance)	1
M00499 (Cell count adjusted abundance)	1
M00502 (Cell count adjusted abundance)	1
MF0020 (Cell count adjusted abundance)	1
MF0031 (Cell count adjusted abundance)	1
MF0055 (Cell count adjusted abundance)	1
MF0060 (Cell count adjusted abundance)	1
MF0062 (Cell count adjusted abundance)	1
MF0096 (Cell count adjusted abundance)	1
MF0097 (Cell count adjusted abundance)	1
MGS.hg0049 (Cell count adjusted abundance)	1
MGS.hg0129 (Cell count adjusted abundance)	1
MGS.hg0191 (Cell count adjusted abundance)	1
MGS.hg0756 (Cell count adjusted abundance)	1
MGS.hg0893 (Cell count adjusted abundance)	1
