# Supplementary material for: The intestinal microbiome is a co-determinant of the postprandial plasma glucose response
Source: PLoS One. 2020 Sep 18;15(9):e0238648. doi: 10.1371/journal.pone.0238648 (PMC7500969; doi:10.1371/journal.pone.0238648)
Supplement: S10 Table — Characteristics of the random forest model including default variable importance. Hyperparameter names correspond to parameter names from the H2O package in R. Training and test evaluations as the mean squared error, root mean squared error, mean absolute error, root mean squared logarithmic error, mean of the residuals, correlation between predicted and measured postprandial plasma glucose concentrations including confidence intervals and P values, respectively, are presented. (XLSX) [file pone.0238648.s022.xlsx]

## Sheet: S10 table
S10 table
model_id	nfolds	ntrees	max_depth	nbins	seed	mtries	sample_rate	MSEtraining	MSE	RMSE	MAE	RMSLE	Mean_residual_deviance	Cor_trainestimate	Cor_trainpvalue	Cor_trainconf1	Cor_trainconf2	Corestimate	Corpvalue	Corconf1	Corconf2
rf_gridppgr3hpermglu_model_156	5	500	10	15	300	2	0.75	215.832	16105.8	126.909	101.222	0.11278	16105.8	0.986918	1.24255e-55	0.978967	0.991876	-0.12644	0.513384	-0.471113	0.251732
Variableimportances.variable	Variableimportances.relative_importance	Variableimportances.scaled_importance	Variableimportances.percentage
M00591	173702352	1	0.206017
MGS.hg0790	136753328	0.787285	0.162194
MGS.hg0371	104355048	0.600769	0.123768
MGS.hg0287	99843872	0.574799	0.118418
MGS.hg0385	99759712	0.574314	0.118318
M00452	91933872	0.529261	0.109037
MF0081	77678512	0.447193	0.0921292
MGS.hg0418	59120788	0.340357	0.0701192
