# Supplementary material for: The intestinal microbiome is a co-determinant of the postprandial plasma glucose response
Source: PLoS One. 2020 Sep 18;15(9):e0238648. doi: 10.1371/journal.pone.0238648 (PMC7500969; doi:10.1371/journal.pone.0238648)
Supplement: S11 Table — Hyperparameter names correspond to parameter names from the H2O package in R. Training and test evaluations as the mean squared error, root mean squared error, mean absolute error, root mean squared logarithmic error, mean of the residuals, correlation between predicted and measured postprandial plasma glucose concentrations including confidence intervals and P values, respectively, are presented. (XLSX) [file pone.0238648.s023.xlsx]

## Sheet: S11 table
S11 table
model_id	nfolds	ntrees	max_depth	min_rows	nbins	seed	mtries	sample_rate	MSEtraining	MSE	RMSE	MAE	RMSLE	Mean_residual_deviance	Cor_trainestimate	Cor_trainpvalue	Cor_trainconf1	Cor_trainconf2	Corestimate	Corpvalue	Corconf1	Corconf2
rf_gridppgr3h3mic5hyp_model_81	5	100	5	5	10	300	2	0.55	151.146	25472.3	159.6	127.226	0.138926	25472.3	0.639656	6.5087e-10	0.482784	0.756754	0.369707	0.0406561	0.0176833	0.640182
Variableimportances.variable	Variableimportances.relative_importance	Variableimportances.scaled_importance	Variableimportances.percentage
MGS.hg0341	39936488	1	0.561642
Richness (no of MGS detected per cell count adjusted sample)	18368830	0.459951	0.258328
Bifidobacteria (Cell count adjusted abundance)	12801352	0.320543	0.18003
