# Supplementary material for: The intestinal microbiome is a co-determinant of the postprandial plasma glucose response
Source: PLoS One. 2020 Sep 18;15(9):e0238648. doi: 10.1371/journal.pone.0238648 (PMC7500969; doi:10.1371/journal.pone.0238648)
Supplement: S12 Table — Hyperparameter names correspond to parameter names from the H2O package in R. Training and test evaluations as the mean squared error, root mean squared error, mean absolute error, root mean squared logarithmic error, mean of the residuals, correlation between predicted and measured postprandial plasma glucose concentrations including confidence intervals and P values, respectively are presented. (XLSX) [file pone.0238648.s024.xlsx]

## Sheet: S12 table
S12 table
model_id	nfolds	ntrees	max_depth	min_rows	nbins	seed	mtries	sample_rate	MSEtraining	MSE	RMSE	MAE	RMSLE	Mean_residual_deviance	Cor_trainestimate	Cor_trainpvalue	Cor_trainconf1	Cor_trainconf2	Corestimate	Corpvalue	Corconf1	Corconf2
rf_gridppgr3hexplcombclin_model_135	5	300	5	5	15	300	2	0.75	123.149	20641.8	143.672	110.309	0.124279	20641.8	0.821123	1.87165e-19	0.730254	0.883443	0.694934	1.43722e-05	0.451862	0.84195
Variableimportances.variable	Variableimportances.relative_importance	Variableimportances.scaled_importance	Variableimportances.percentage
Triglycerides (mmol/L)	107003640	1	0.352347
Age (years)	83735808	0.782551	0.27573
Total cholesterol (mmol/L)	51648056	0.482676	0.170069
BMI (kg/m2)	30947150	0.289216	0.101904
Systolic blood pressure (mmHg) (mean of two)	30353404	0.283667	0.0999493
