# Supplementary material for: The intestinal microbiome is a co-determinant of the postprandial plasma glucose response
Source: PLoS One. 2020 Sep 18;15(9):e0238648. doi: 10.1371/journal.pone.0238648 (PMC7500969; doi:10.1371/journal.pone.0238648)
Supplement: S13 Table — Hyperparameter names correspond to parameter names from the H2O package in R. Training and test evaluations as the mean squared error, root mean squared error, mean absolute error, root mean squared logarithmic error, mean of the residuals, correlation between predicted and measured postprandial plasma glucose concentrations including confidence intervals and P values, respectively, are presented. (XLSX) [file pone.0238648.s025.xlsx]

## Sheet: S13 table
S13 table
model_id	nfolds	ntrees	max_depth	min_rows	seed	mtries	sample_rate	MSEtraining	MSE	RMSE	MAE	RMSLE	Mean_residual_deviance	Cor_trainestimate	Cor_trainpvalue	Cor_trainconf1	Cor_trainconf2	Corestimate	Corpvalue	Corconf1	Corconf2
rf_gridppgr3hexplcombgly_model_331	5	400	20	3	300	6	0.75	100.99	14052	118.541	91.2422	0.103635	14052	0.958491	1.59967e-41	0.93491	0.973645	0.780946	2.17889e-07	0.589822	0.889221
Variableimportances.variable	Variableimportances.relative_importance	Variableimportances.scaled_importance	Variableimportances.percentage
Fasting glucose (mmol/L)	257216272	1	0.414365
MGS.hg0341	92373864	0.359129	0.148811
Triglycerides (mmol/L)	85003416	0.330474	0.136937
HbA1C (μmol/L)	39811704	0.154779	0.0641351
Age (years)	38925824	0.151335	0.062708
Total cholesterol (mmol/L)	31653736	0.123063	0.0509929
Richness (no of MGS detected per cell count adjusted sample)	26382088	0.102568	0.0425005
Bifidobacteria (Cell count adjusted abundance)	22350196	0.0868926	0.0360053
BMI (kg/m2)	15195427	0.0590765	0.0244792
Systolic blood pressure (mmHg) (mean of two)	11835048	0.0460121	0.0190658
