# Supplementary material for: The intestinal microbiome is a co-determinant of the postprandial plasma glucose response
Source: PLoS One. 2020 Sep 18;15(9):e0238648. doi: 10.1371/journal.pone.0238648 (PMC7500969; doi:10.1371/journal.pone.0238648)
Supplement: S1 File — (ZIP) [file pone.0238648.s027.zip]

Archive with 11 entries (10 files):
- PPR/
- PPR/PPR.mgscounts.RData
- __MACOSX/PPR/._PPR.mgscounts.RData
- PPR/PPR.stats.RData
- __MACOSX/PPR/._PPR.stats.RData
- PPR/PPR.koCounts.RData
- __MACOSX/PPR/._PPR.koCounts.RData
- PPR/PPR.genediversity.RData
- __MACOSX/PPR/._PPR.genediversity.RData
- PPR/PPR.cellcount.Rdata
- __MACOSX/PPR/._PPR.cellcount.Rdata
